# Supplementary material for: Changes in body water distribution and phase angle following rapid ascent to 3,680 m and their association with acute mountain sickness: a prospective cohort study
Source: Front Public Health. 2026 Jan 14;13:1742613. doi: 10.3389/fpubh.2025.1742613 (PMC12847375; doi:10.3389/fpubh.2025.1742613)
Supplement: Supplementary file 1 [file Table_1.xls]

## Sheet: Baseline demographic and physio
Supplementary Table 1 Baseline demographic and physiological variables of all enrolled participants
NO.	Age (year)	Gender(M/F)	Body length(cm)	Plain area (500 m)														High altitude (3680 m)														Δ value
				BW (kg)	BMI (kg/m2)	ICW (L)	ECW (L)	TBW (L)	ECW/ICW	Protein (kg)	Mineral (kg)	FAT (kg)	FFM (kg)	SMM (kg)	PBF (%)	BMR (kcal)	PhA (°)	BW (kg)	BMI (kg/m2)	ICW (L)	ECW (L)	TBW (L)	ECW/ICW	Protein (kg)	Mineral (kg)	FAT (kg)	FFM (kg)	SMM (kg)	PBF (%)	BMR (kcal)	PhA (°)	ΔBW (kg)	ΔBMI (kg/m2)	ΔICW (L)	ΔECW (L)	ΔTBW (L)	ΔECW/ICW	ΔProtein (kg)	ΔMineral (kg)	ΔFAT (kg)	ΔFFM (kg)	ΔSMM (kg)	ΔPBF (%)	ΔBMR (kcal)	ΔPhA (°)
1	36	F	165	58	21.3	19.6	11.5	31.1	0.59	8.4	3.3	15.2	42.8	23.5	26.1	1295	5.5	58	21.3	20.1	12.1	32.2	0.6	8.7	3.33	13.8	44.2	24.2	23.8	1324	5.5	0	0	0.5	0.6	1.1	0.01	0.3	0.03	-1.4	1.4	0.7	-2.3	29	0
2	31	F	160	55	21.48	21.3	12.7	34	0.6	9.1	3.6	8.3	46.7	25.7	15.2	1378	6.4	56	21.88	21.9	13.2	35.1	0.6	9.4	3.58	6.9	48.1	26.5	12.6	1408	6.1	1	0.4	0.6	0.5	1.1	0	0.3	-0.02	-1.4	1.4	0.8	-2.6	30	-0.3
3	26	M	170	58	20.07	24.5	14.6	39.1	0.6	10.6	3.7	4.6	53.4	30	8	1523	6.8	58	20.07	24.9	14.7	39.6	0.59	10.8	3.95	3.7	54.3	30.5	6.3	1543	6.6	0	0	0.4	0.1	0.5	-0.01	0.2	0.25	-0.9	0.9	0.5	-1.7	20	-0.2
4	33	M	175	65	21.22	26.8	16.5	43.3	0.62	11.6	4	6.1	58.9	32.9	9.3	1643	6.9	65	21.22	26.2	16.4	42.6	0.63	11.3	3.99	7.1	57.9	32.1	11	1620	6.8	0	0	-0.6	-0.1	-0.7	0.01	-0.3	-0.01	1	-1	-0.8	1.7	-23	-0.1
5	34	M	171	72	24.62	26.8	16.4	43.2	0.61	11.6	4.4	12.8	59.2	33	17.8	1649	6.3	72	24.62	27.8	16.7	44.5	0.6	12	4.63	10.9	61.1	34.3	15.2	1689	6.1	0	0	1	0.3	1.3	-0.01	0.4	0.23	-1.9	1.9	1.3	-2.6	40	-0.2
6	26	M	177	80	25.54	33.3	19.4	52.7	0.58	14.4	5.2	7.7	72.3	41.4	9.6	1932	6.7	80	25.54	33.7	19.3	53	0.57	14.5	5.27	7.2	72.8	41.9	9	1943	6.6	0	0	0.4	-0.1	0.3	-0.01	0.1	0.07	-0.5	0.5	0.5	-0.6	11	-0.1
7	23	M	178	85	26.83	33.7	19.9	53.6	0.59	14.6	5.4	11.4	73.6	41.9	13.5	1959	6.3	85.5	26.99	33.7	19.5	53.2	0.58	14.6	5.17	12	73	41.9	14.1	1947	6.2	0.5	0.16	0	-0.4	-0.4	-0.01	0	-0.23	0.6	-0.6	0	0.6	-12	-0.1
8	27	M	175	67	21.88	27.4	17.1	44.5	0.62	11.9	4.3	6.3	60.7	33.8	9.4	1682	7	67	21.88	27.6	16.4	44	0.59	12	4.42	6.6	60.4	34	9.9	1674	6.9	0	0	0.2	-0.7	-0.5	-0.03	0.1	0.12	0.3	-0.3	0.2	0.5	-8	-0.1
9	32	M	177	68	21.71	27	16.1	43.1	0.6	11.7	4.3	8.9	59.1	33.3	13.1	1647	6.9	68	21.71	27.7	15.9	43.6	0.57	12	4.32	8.1	59.9	34.1	11.9	1664	6.6	0	0	0.7	-0.2	0.5	-0.03	0.3	0.02	-0.8	0.8	0.8	-1.2	17	-0.3
10	33	M	172	75	25.35	29	17.3	46.3	0.6	12.5	4.7	11.5	63.5	35.8	15.3	1742	6	75	25.35	28.7	17.3	46	0.6	12.4	4.86	11.7	63.3	35.4	15.7	1736	6.1	0	0	-0.3	0	-0.3	0	-0.1	0.16	0.2	-0.2	-0.4	0.4	-6	0.1
11	31	M	180	71	21.91	29.6	18	47.6	0.61	12.8	4.9	5.7	65.3	36.7	8.1	1780	6.2	71	21.91	30.3	17.8	48.1	0.59	13.1	4.9	4.9	66.1	37.5	6.8	1799	5.9	0	0	0.7	-0.2	0.5	-0.02	0.3	0	-0.8	0.8	0.8	-1.3	19	-0.2
12	39	F	155	51.2	21.31	16	10	26	0.63	7	2.5	15.7	35.5	18.9	30.7	1137	5	51.2	21.31	16.9	10.3	27.2	0.61	7.3	2.74	14	37.2	20.1	27.4	1173	5.1	0	0	0.9	0.3	1.2	-0.02	0.3	0.24	-1.7	1.7	1.2	-3.3	36	0.1
13	28	F	160	52	20.31	18.2	11.6	29.8	0.64	7.9	2.9	11.4	40.6	21.8	21.9	1247	5.7	51	19.92	18.3	11.7	30	0.64	7.9	2.89	9.2	40.8	21.8	18.4	1251	5.6	-1	-0.39	0.1	0.1	0.2	0	0	-0.01	-2.2	0.2	0	-3.5	4	-0.1
14	33	M	170	75	25.95	25.5	15.6	41.1	0.61	11.1	4.1	18.7	56.3	31.3	25	1586	5.6	75	25.95	25.7	15.6	41.3	0.61	11	4.18	18.5	56.5	31.5	24.6	1591	5.6	0	0	0.2	0	0.2	0	-0.1	0.08	-0.2	0.2	0.2	-0.4	5	0
15	41	M	184	78	23.04	30.3	18	48.3	0.59	13.1	4.8	11.8	66.2	37.5	15.1	1800	6.4	78	23.04	30.9	18.9	49.8	0.61	13.4	4.92	9.9	68.1	38.3	12.7	1841	6.3	0	0	0.6	0.9	1.5	0.02	0.3	0.12	-1.9	1.9	0.8	-2.4	41	-0.1
16	30	M	170	60	20.76	22.8	13.2	36	0.58	9.8	3.5	10.7	49.3	27.7	17.8	1435	7.9	60	20.76	23.4	13.5	36.9	0.58	10.1	3.6	9.4	50.6	28.6	15.7	1462	7.7	0	0	0.6	0.3	0.9	0	0.3	0.1	-1.3	1.3	0.9	-2.1	27	-0.2
17	33	M	174	83	27.41	32.4	18.8	51.2	0.58	14.1	5.3	14.4	70.6	40.3	16.9	1895	6.1	84	27.74	32.9	20.1	53	0.61	14.2	5.57	12.2	72.8	40.9	14.3	1943	6	1	0.33	0.5	1.3	1.8	0.03	0.1	0.27	-2.2	2.2	0.6	-2.6	48	-0.1
18	30	M	170	65	22.49	24.5	14.3	38.8	0.58	10.7	3.7	12.8	53.2	30	19.4	1518	7.4	65	22.49	24.4	13.7	38.1	0.56	10.6	3.73	13.6	52.4	29.8	20.6	1501	7	0	0	-0.1	-0.6	-0.7	-0.02	-0.1	0.03	0.8	-0.8	-0.2	1.2	-17	-0.4
19	34	M	180	73	22.53	30.8	18.4	49.2	0.6	13.3	5	5.5	66.1	38.2	7.6	1828	7.2	73	22.53	31.2	17.9	49.1	0.57	13.4	5.01	5.5	67.5	38.7	7.5	1829	7.1	0	0	0.4	-0.5	-0.1	-0.03	0.1	0.01	0	0.8	0.5	-0.1	1	-0.1
20	33	F	164	65	24.17	21.8	13.5	35.3	0.62	9.4	3.7	16.6	47.9	26.4	25.5	1416	5.7	64	23.8	21.3	13	34.3	0.61	9.2	3.57	16.9	47.1	25.7	26.4	1388	5.7	-1	-0.37	-0.5	-0.5	-1	-0.01	-0.2	-0.13	0.3	-0.8	-0.7	0.9	-28	0
21	33	F	163	60	22.58	19.6	12.1	31.7	0.62	8.5	3	16.8	41.3	23.5	27.9	1304	5.7	60	22.58	19.4	12	31.4	0.62	8.4	3.11	17.1	42.9	23.4	28.5	1297	5.5	0	0	-0.2	-0.1	-0.3	0	-0.1	0.11	0.3	1.6	-0.1	0.6	-7	-0.2
22	24	F	160	45	17.58	17.3	10.9	28.2	0.63	7.5	2.9	6.4	37.6	20.6	14.2	1204	5.4	45	17.58	17.4	10.8	28.2	0.62	7.5	2.97	6.3	38.7	20.7	14.1	1205	5	0	0	0.1	-0.1	0	-0.01	0	0.07	-0.1	1.1	0.1	-0.1	1	-0.4
23	41	M	173	74	24.73	28	16.8	44.8	0.6	12.1	4.5	12.6	62.3	34.5	17	1697	6.4	74	24.73	27.9	16.6	44.5	0.59	12.1	4.53	12.9	61.1	34.3	17.4	1690	6.5	0	0	-0.1	-0.2	-0.3	-0.01	0	0.03	0.3	-1.2	-0.2	0.4	-7	0.1
24	28	M	178	70	22.09	25.5	15.4	40.9	0.6	11	4	14.1	56.9	31.3	20.1	1578	6.4	68.5	21.62	25.6	15.4	41	0.6	11	4.08	11.9	56.1	31.4	17.5	1581	6.3	-1.5	-0.47	0.1	0	0.1	0	0	0.08	-2.2	-0.8	0.1	-2.6	3	-0.1
25	37	M	175	65	21.22	25.5	15.1	40.6	0.59	11	4	9.4	54.1	31.3	14.5	1571	6.1	65	21.22	24.5	14.7	39.2	0.6	10.7	3.94	11.2	53.8	30	17.3	1531	6.2	0	0	-1	-0.4	-1.4	0.01	-0.3	-0.06	1.8	-0.3	-1.3	2.8	-40	0.1
26	33	M	178	80	25.25	30.3	18.1	48.4	0.6	13.1	4.8	13.7	66.9	37.5	17.1	1803	6.5	80	25.25	30.3	18.2	48.5	0.6	13.1	4.9	13.5	66.5	37.5	16.9	1806	6.6	0	0	0	0.1	0.1	0	0	0.1	-0.2	-0.3	0	-0.2	3	0.1
27	32	M	170	65	22.49	25	14.7	39.7	0.59	10.9	3.9	10.6	52.2	30.6	16.3	1546	7.4	65	22.49	24.5	14.1	38.6	0.58	10.6	3.84	12	53	29.9	18.5	1514	7.1	0	0	-0.5	-0.6	-1.1	-0.01	-0.3	-0.06	1.4	0.8	-0.7	2.2	-32	-0.3
28	24	M	178	80	25.25	30	19.1	49.1	0.64	13	4.4	13.5	63.1	37.2	16.8	1807	6.6	81	25.56	28.9	18	46.9	0.62	12.4	4.47	17.2	63.8	35.7	21.2	1749	6.5	1	0.31	-1.1	-1.1	-2.2	-0.02	-0.6	0.07	3.7	0.7	-1.5	4.4	-58	-0.1
29	34	F	161	52	20.06	21	12.8	33.8	0.61	9	3.6	5.6	45.7	25.3	10.8	1372	6.6	52.5	20.25	21	12.5	33.5	0.6	9	3.45	6.5	46	25.3	12.4	1364	6.3	0.5	0.19	0	-0.3	-0.3	-0.01	0	-0.15	0.9	0.3	0	1.6	-8	-0.3
30	35	M	173	92	30.74	40.1	22.8	62.9	0.57	17.4	6.3	21.4	80.6	50.3	19.8	2240	9.2	91	30.41	38	21.4	59.4	0.56	16.4	5.57	24.6	81.4	47.5	23.2	2129	9	-1	-0.33	-2.1	-1.4	-3.5	-0.01	-1	-0.73	3.2	0.8	-2.8	3.4	-111	-0.2
31	35	F	168	72	25.51	20.8	13.6	34.4	0.65	9	3.6	25	47.1	25.2	34.7	1386	4.9	72	25.51	20.7	13.3	34	0.64	8.9	3.66	25.4	46.6	25	35.3	1376	4.7	0	0	-0.1	-0.3	-0.4	-0.01	-0.1	0.06	0.4	-0.5	-0.2	0.6	-10	-0.2
32	41	F	158	57	22.83	22.6	13.5	36.1	0.6	9.8	3.8	7.3	50.2	27.4	12.8	1444	6.8	57	22.83	22.4	13.5	35.9	0.6	9.7	3.69	7.7	49.3	27.2	13.5	1435	6.6	0	0	-0.2	0	-0.2	0	-0.1	-0.11	0.4	-0.9	-0.2	0.7	-9	-0.2
33	40	F	169	63	22.06	22.4	13.6	36	0.61	9.7	3.6	13.7	47.1	27.3	21.8	1434	5.2	63	22.06	21.5	13.3	34.8	0.62	9.2	3.68	15.3	47.7	26	24.3	1401	5.3	0	0	-0.9	-0.3	-1.2	0.01	-0.5	0.08	1.6	0.6	-1.3	2.5	-33	0.1
34	47	F	160	57	22.27	20.2	12.4	32.6	0.61	8.8	3.5	12.1	45.2	24.3	21.2	1340	5.1	57	22.27	20.2	12.3	32.5	0.61	8.8	3.33	12.4	44.6	24.3	21.7	1334	5.1	0	0	0	-0.1	-0.1	0	0	-0.17	0.3	1.2	0	0.5	-6	0
