# Supplementary material for: Changes in body water distribution and phase angle following rapid ascent to 3,680 m and their association with acute mountain sickness: a prospective cohort study
Source: Front Public Health. 2026 Jan 14;13:1742613. doi: 10.3389/fpubh.2025.1742613 (PMC12847375; doi:10.3389/fpubh.2025.1742613)
Supplement: Supplementary file 2 [file Table_2.xls]

## Sheet: The LLSS score results of AMS
Supplementary Table 2 The LLSS score results of AMS
NO.	AMS LLSS Score	AMS-related symptom scores				AMS occurs? (Yes/No)	AMS severity
		Headache	Gastrointestinal symptoms	Fatigue and/or weakness	Dizziness/ lightheadedness
1	1	0	0	1	0	No
2	4	2	1	1	0	Yes	mild
3	8	2	2	2	2	Yes	moderate
4	2	0	0	1	1	No
5	3	2	1	0	0	Yes	mild
6	3	2	0	1	0	Yes	mild
7	4	2	0	1	1	Yes	mild
8	2	1	0	0	0	No
9	5	2	1	2	0	Yes	mild
10	3	1	1	1	0	Yes	mild
11	5	1	1	2	1	Yes	mild
12	4	2	1	1	0	Yes	mild
13	2	1	0	1	0	No
14	4	1	1	2	1	Yes	mild
15	0	0	0	0	0	No
16	4	1	1	1	1	Yes	mild
17	2	1	1	0	0	No
18	4	1	0	2	1	Yes	mild
19	3	1	1	0	1	Yes	mild
20	2	1	0	1	0	No
21	4	1	1	1	1	Yes	mild
22	7	2	1	2	2	Yes	moderate
23	2	1	0	1	0	No
24	2	1	0	1	0	No
25	0	0	0	0	0	No
26	2	1	0	1	0	No
27	4	1	1	1	1	Yes	mild
28	2	1	0	1	0	No
29	7	3	1	2	1	Yes	moderate
30	3	1	0	1	1	Yes	mild
31	3	1	0	1	1	Yes	mild
32	4	2	1	1	0	Yes	mild
33	3	1	0	1	1	Yes	mild
34	2	1	0	1	0	No
